# Supplementary material for: A Comprehensive Ecotoxicological Evaluation of a Treated Olive Mill Wastewater and Obtained Sludge
Source: Toxics. 2025 Jul 30;13(8):648. doi: 10.3390/toxics13080648 (PMC12390398; doi:10.3390/toxics13080648)
Supplement: Supplementary file 1 [file toxics-13-00648-s001.zip]

Archive with 1 entries (1 files):
- toxics-3790110-supplementary.pdf
